# Supplementary material for: Gene Expression Variability in Human Hepatic Drug Metabolizing Enzymes and Transporters
Source: PLoS One. 2013 Apr 23;8(4):e60368. doi: 10.1371/journal.pone.0060368 (PMC3634068; doi:10.1371/journal.pone.0060368)
Supplement: Table S1 — The inter-individual variability of 374 DMETs among 427 human liver samples. (XLS) [file pone.0060368.s001.xls]

## Sheet: Table S1
Gene Symbol	Entrez GeneID	Color	Mean	SD	Medium	CV	Max	Min
AQP1	358	grey	-0.0464565	0.194474	-0.0529	418.616	2	-1.717
CES1P1	51716	grey	-0.185422	0.474095	-0.2227	255.684	1.24	-2
ABCC13	150000	grey	0.390537	0.60362	0.1781	154.561	2	-1.16
SLC16A12	387700	grey	-0.221908	0.551399	-0.23625	248.481	2	-2
FMO6P	388714	grey	0.0142215	0.0544379	0.0141	382.785	0.5193	-0.1238
AADAC	13	grey	-0.134564	0.322611	-0.09295	239.746	0.6203	-1.502
AANAT	15	grey	0.0333375	0.0640529	0.0243	192.135	0.4367	-0.1232
ABCA1	19	grey	-0.0158207	0.240218	-0.0638	1518.38	0.9445	-0.5413
ABCA10	10349	grey	-0.0370689	0.262337	-0.0444	707.703	0.6936	-0.9792
ABCA12	26154	grey	0.376834	0.69188	0.175	183.604	2	-2
ABCA13	154664	grey	0.00398282	0.358408	0.0353	8998.84	2	-2
ABCA2	20	grey	-0.0292857	0.159462	-0.0175	544.506	0.4854	-0.5299
ABCA3	21	grey	-0.00393864	0.148528	-0.0057	3771.05	0.5144	-0.3569
ABCA4	24	grey	-0.104795	0.252141	-0.0807	240.604	2	-2
ABCA5	23461	grey	0.0181761	0.146032	0.01115	803.432	0.5155	-0.4845
ABCA6	23460	grey	-0.0855189	0.266677	-0.02605	311.834	0.4292	-0.968
ABCA7	10347	grey	0.0175984	0.114025	0.0033	647.932	0.5733	-0.3953
ABCA8	10351	grey	-0.111657	0.285584	-0.0856	255.768	0.784	-1.109
ABCA9	10350	grey	0.0385737	0.0755662	0.0318	195.901	0.3009	-0.5478
ABCB1	5243	grey	-0.00705772	0.149751	0.0038	2121.81	0.5266	-0.5369
ABCB10	23456	grey	-0.0559673	0.21489	-0.0313	383.956	0.4663	-0.7309
ABCB11	8647	grey	-0.0548972	0.218444	-0.0355	397.916	0.5019	-0.8914
ABCB4	5244	grey	-0.0989579	0.20637	-0.0997	208.543	0.6458	-1.215
ABCB5	340273	grey	0.0384253	0.0577893	0.0398	150.394	0.4576	-0.1803
ABCB6	10058	grey	-0.0754838	0.193307	-0.0957	256.09	0.6189	-0.5351
ABCB7	22	grey	-0.00274	0.113112	0.0079	4128.18	0.331	-0.3316
ABCB8	11194	grey	-0.223284	0.31144	-0.165	139.481	0.1388	-2
ABCB9	23457	grey	0.0698426	0.111891	0.0677	160.204	0.5264	-0.2342
ABCC1	4363	grey	0.016811	0.0525972	0.0124	312.874	0.2067	-0.1178
ABCC10	89845	grey	0.0192835	0.156255	0.01225	810.306	0.5358	-0.6296
ABCC11	85320	grey	-0.133691	0.264514	-0.1658	197.854	0.7777	-0.9675
ABCC12	94160	grey	0.0117517	0.36514	0.01085	3107.12	2	-2
ABCC2	1244	grey	-0.0726026	0.209285	-0.0593	288.262	0.5393	-0.9779
ABCC3	8714	grey	-0.0380785	0.0843162	-0.03575	221.427	0.2289	-0.4925
ABCC4	10257	grey	0.119863	0.451911	0.0425	377.024	2	-2
ABCC5	10057	grey	-0.0249951	0.161372	-0.0161	645.617	0.8221	-1.016
ABCC6	368	grey	-0.0550796	0.0818178	-0.0595	148.545	0.2241	-0.3141
ABCC8	6833	grey	0.00552465	0.0785961	0.0012	1422.64	0.3046	-0.2538
ABCC9	10060	grey	-0.0835346	0.252876	-0.0506	302.72	0.3971	-1.145
ABCD1	215	grey	-0.0423191	0.0754332	-0.0413	178.249	0.1608	-0.2501
ABCD2	225	grey	0.0642103	0.100187	0.0585	156.03	1.07	-0.4232
ABCD3	5825	grey	-0.0629938	0.18834	-0.053	298.981	0.4807	-0.6714
ABCD4	5826	red	0.0520577	0.0982887	0.04395	188.807	0.4967	-0.2309
ABCE1	6059	grey	0.106409	0.186763	0.094	175.515	0.6746	-0.3508
ABCF1	23	grey	-0.0133702	0.0817185	-0.0134	611.198	0.2813	-0.2968
ABCF2	10061	grey	-0.262212	0.338912	-0.1936	129.251	0.329	-2
ABCF3	55324	grey	-0.0273879	0.0641223	-0.0325	234.126	0.2106	-0.1825
ABCG1	9619	grey	-0.0335896	0.253636	-0.0652	755.102	2	-0.8328
ABCG2	9429	grey	-0.0980314	0.257559	-0.125	262.731	0.8138	-2
ABCG4	64137	grey	0.0880922	0.142589	0.07055	161.863	2	-0.2112
ABCG5	64240	grey	-0.0554833	0.220394	-0.037	397.226	0.6239	-0.763
ABCG8	64241	grey	-0.0742099	0.238181	-0.0199	320.956	0.4092	-1.143
ABP1	26	grey	-0.0469021	0.0875543	-0.04705	186.675	0.2157	-0.7271
ACSL1	2180	grey	-0.108731	0.258564	-0.06	237.801	0.3961	-1.46
ACSL3	2181	grey	0.000484778	0.164072	-0.017	33844.7	0.5177	-0.4289
ACSL4	2182	grey	-0.241169	0.479366	-0.3249	198.767	1.218	-1.787
ACSM1	116285	grey	-0.32113	0.383099	-0.4046	119.297	1.021	-1.574
ACSM2B	348158	grey	-0.0740044	0.259415	-0.0156	350.54	0.4733	-1.15
ACSM3	6296	grey	-0.114288	0.332477	-0.0809	290.913	0.5724	-2
ADH1A	124	turquoise	-0.125499	0.517733	-0.0894	412.539	0.8522	-1.572
ADH1B	125	grey	-0.132121	0.477242	-0.0832	361.215	2	-1.911
ADH1C	126	turquoise	-0.225764	0.490353	-0.1079	217.197	0.5263	-1.466
ADH4	127	turquoise	-0.30409	0.590627	-0.243	194.228	0.6378	-1.767
ADH5	128	grey	-0.0731103	0.231774	-0.0494	317.019	0.435	-0.8738
ADH6	130	yellow	-0.130123	0.342169	-0.0632	262.958	0.4787	-1.189
ADH7	131	grey	0.114865	0.376229	0.0548	327.541	2	-2
ADHFE1	137872	grey	-0.0461756	0.137236	-0.035	297.205	0.3524	-0.4065
AGXT	189	grey	-0.0355445	0.15587	-0.0495	438.522	0.627	-0.4374
AHR	196	grey	-0.0785414	0.259239	-0.0631	330.067	0.5502	-0.9147
AKAP9	10142	grey	0.0706239	0.0989848	0.0605	140.158	1.025	-0.1577
ALB	213	grey	0.527913	0.315841	0.5375	59.8283	1.217	-0.6022
ALDH1A1	216	grey	-0.114196	0.342521	-0.0558	299.941	0.669	-1.159
ALDH1A2	8854	grey	0.0236496	0.0743917	0.017	314.557	0.3731	-0.2293
ALDH1A3	220	grey	-0.0906354	0.295454	-0.0965	325.981	0.9415	-2
ALDH1B1	219	grey	-0.0164104	0.43548	-0.02695	2653.68	2	-2
ALDH2	217	grey	-0.0171645	0.180365	-0.0116	1050.81	0.3983	-0.7846
ALDH3A1	218	grey	0.00976824	0.0922766	0.0002	944.66	0.8743	-0.2473
ALDH3A2	224	grey	-0.0313206	0.2156	0.009	688.365	0.7592	-0.7546
ALDH3B1	221	grey	0.0166847	0.0777475	0.0107	465.981	0.7122	-0.2237
ALDH3B2	222	grey	-0.133348	0.232982	-0.10085	174.718	2	-2
ALDH4A1	8659	grey	-0.053819	0.208338	-0.05655	387.109	2	-0.8937
ALDH5A1	7915	turquoise	-0.0945701	0.282853	-0.08315	299.093	0.3952	-1.047
ALDH6A1	4329	grey	-0.0453458	0.222597	-0.002	490.887	0.4064	-0.9953
ALDH7A1	501	turquoise	-0.0585512	0.273068	-0.0179	466.374	0.4818	-0.9445
ALDH8A1	64577	grey	-0.0663123	0.218431	-0.00425	329.397	0.3099	-1.157
ALDH9A1	223	grey	-0.0578067	0.172481	-0.04505	298.375	0.2756	-0.6101
AOX1	316	grey	-0.0686394	0.220509	-0.0388	321.257	0.4346	-1.481
AQP7	364	grey	0.00363592	0.115738	0.0048	3183.2	0.3072	-0.3469
AQP9	366	grey	-0.101232	0.307334	-0.0962	303.593	0.6413	-1.269
ARNT	405	grey	-0.0721396	0.139245	-0.07615	193.021	0.3992	-0.5154
ARS2	51593	grey	0.026982	0.113429	0.0157	420.387	0.5307	-0.2843
ARSA	410	grey	0.0321131	0.0537915	0.0274	167.506	0.2357	-0.2389
AS3MT	57412	grey	-0.0575379	0.145837	-0.0603	253.463	0.3382	-0.6715
ASMT	438	grey	0.0517449	0.185687	0.037	358.851	2	-2
ASNA1	439	grey	-0.014408	0.0422902	-0.01825	293.519	0.4628	-0.1156
ATP6V0C	527	grey	0.00460118	0.0797553	-0.0031	1733.37	0.3048	-0.2171
ATP7A	538	grey	0.0299759	0.0905583	0.0242	302.104	0.3785	-0.2621
ATP7B	540	grey	0.00895482	0.196672	0.0184	2196.27	2	-0.6148
B2M	567	grey	0.166799	0.180987	0.16535	108.506	0.8017	-0.5131
BAAT	570	grey	-0.150425	0.386996	-0.0808	257.268	0.6215	-1.313
C6orf85	63027	grey	-0.0216576	0.25635	-0.0495	1183.65	2	-0.5689
CBR1	873	grey	-0.0727861	0.222863	-0.0593	306.189	0.776	-0.723
CBR3	874	grey	0.0486695	0.154191	0.02615	316.812	2	-0.3188
CCBL1	883	grey	-0.017281	0.131354	-0.00675	760.105	0.3161	-0.3741
CDA	978	grey	0.0117782	0.186645	0.0207	1584.66	0.588	-0.8742
CEL	1056	grey	0.0183508	0.0670069	0.0153	365.144	0.28	-0.2039
CES1	1066	grey	0.212085	0.266098	0.2159	125.468	2	-0.6304
CES2	8824	grey	-0.0559976	0.20411	-0.02135	364.497	0.3575	-0.824
CES3	23491	grey	0.0122481	0.0669813	0.0127	546.87	0.2182	-0.2566
CES7	221223	grey	-0.108758	0.313669	-0.06335	288.409	0.619	-2
CHST1	8534	grey	0.136821	0.265461	0.09715	194.02	2	-0.3916
CHST10	9486	grey	0.0256675	0.159811	0.0121	622.62	0.8225	-0.3635
CHST11	50515	grey	0.046648	0.0725705	0.0402	155.571	0.4462	-0.1471
CHST13	166012	grey	-0.0352018	0.185152	-0.00545	525.974	0.5192	-0.6965
CHST2	9435	grey	-0.0100669	0.220751	-0.0268	2192.84	1.198	-2
CHST3	9469	grey	0.037089	0.116001	0.0195	312.764	0.5623	-0.2286
CHST4	10164	grey	0.0543419	0.142921	0.041	263.003	0.9248	-0.3509
CHST5	23563	grey	0.0224833	0.109856	0.0281	488.61	0.1294	-2
CHST6	4166	grey	-0.0938618	0.221783	-0.07755	236.287	0.9322	-2
CHST7	56548	grey	-0.0101881	0.127852	-0.0007	1254.92	0.2997	-0.4201
CHST8	64377	grey	-0.0190381	0.0519266	-0.021	272.752	0.1548	-0.2334
CHST9	83539	grey	-0.0467974	0.212787	-0.06905	454.698	0.9926	-0.533
COMT	1312	grey	-0.0251852	0.168302	-0.02805	668.258	0.5191	-0.5599
CROT	54677	grey	-0.0960045	0.283204	-0.0464	294.99	0.5312	-0.9697
CYP11A1	1583	pink	0.00262582	0.119912	-0.0027	4566.63	2	-0.2155
CYP11B1	1584	grey	-0.034412	0.0895269	-0.0328	260.162	0.7074	-0.5302
CYP11B2	1585	grey	0.0497067	0.201357	0.0346	405.091	2	-2
CYP17A1	1586	grey	-0.0100435	0.385104	-0.03325	3834.36	2	-2
CYP19A1	1588	grey	0.081667	0.243386	0.0478	298.023	2	-0.3431
CYP1A1	1543	grey	-0.497261	0.590451	-0.4889	118.741	1.205	-1.833
CYP1B1	1545	grey	-0.0763026	0.255061	-0.1159	334.276	1.018	-0.7593
CYP20A1	57404	grey	-0.0266194	0.0935193	-0.0379	351.32	0.2606	-0.2948
CYP21A2	1589	grey	0.0174221	0.0909305	0.01205	521.927	0.3701	-0.3003
CYP24A1	1591	grey	0.431986	0.699186	0.19345	161.854	2	-2
CYP26A1	1592	grey	-0.290876	0.612607	-0.2646	210.607	1.108	-2
CYP26B1	56603	grey	-0.0404245	0.202028	-0.076	499.766	0.6777	-0.607
CYP26C1	340665	grey	-0.0705434	0.0751001	-0.07055	106.459	0.2449	-0.4341
CYP27A1	1593	grey	-0.0599618	0.249744	0.0029	416.505	0.4465	-0.7943
CYP27B1	1594	pink	0.0414076	0.104785	0.0364	253.058	2	-0.1575
CYP2A13	1553	blue	-0.24944	0.526631	-0.1352	211.125	0.8784	-1.384
CYP2A6	1548	blue	-0.140176	0.723567	0.0517	516.184	1.215	-1.819
CYP2A7	1549	blue	-0.200925	0.721666	-0.0409	359.171	1.258	-2
CYP2B6	1555	blue	-0.179419	0.576177	-0.0587	321.135	1.565	-1.711
CYP2B7P1	1556	blue	-0.182268	0.58164	-0.0577	319.112	1.487	-1.677
CYP2C18	1562	grey	0.00723216	0.211318	0.0152	2921.92	0.6197	-1.171
CYP2C19	1557	brown	-0.0969472	0.33466	-0.04715	345.199	1.738	-1.165
CYP2C8	1558	blue	-0.18494	0.538526	-0.0217	291.189	0.8525	-1.566
CYP2C9	1559	brown	-0.147348	0.373291	-0.0468	253.34	0.6832	-1.219
CYP2D6	1565	grey	-0.113447	0.24392	-0.1188	215.008	0.8369	-0.8532
CYP2E1	1571	grey	-0.0687943	0.23899	-0.0381	347.398	0.582	-1.393
CYP2F1	1572	grey	0.0629637	0.172993	0.0511	274.75	2	-0.4716
CYP2J2	1573	grey	-0.0881524	0.236921	-0.08395	268.762	0.4499	-0.8587
CYP2R1	120227	grey	-0.0719484	0.571541	-0.0737	794.377	2	-2
CYP2S1	29785	grey	-0.0338551	0.141251	-0.0398	417.224	1.293	-0.4167
CYP2W1	54905	grey	0.0238009	0.117348	0.0146	493.041	2	-0.1463
CYP39A1	51302	grey	-0.157425	0.351528	-0.08245	223.299	0.4381	-1.352
CYP3A4	1576	blue	-0.385827	0.666517	-0.2715	172.75	0.8979	-1.909
CYP3A43	64816	grey	-0.106381	0.343907	-0.1222	323.28	0.782	-2
CYP3A5	1577	grey	-0.139388	0.370835	-0.0646	266.045	0.7256	-1.324
CYP3A7	1551	blue	-0.39013	0.646011	-0.2359	165.589	0.8617	-1.842
CYP46A1	10858	grey	0.0307466	0.0705133	0.0287	229.337	0.2467	-0.2141
CYP4A11	1579	grey	-0.0432482	0.245165	-0.0443	566.88	0.6076	-0.6307
CYP4B1	1580	grey	0.161083	0.139173	0.1452	86.3985	2	-0.0597
CYP4F11	57834	grey	0.0171305	0.133732	0.0032	780.666	2	-0.4125
CYP4F12	66002	grey	-0.0530484	0.240657	-0.0528	453.655	0.6161	-0.6622
CYP4F2	8529	grey	-0.0260746	0.272026	0.02605	1043.26	0.5002	-1.089
CYP4F8	11283	magenta	0.0709757	0.0764178	0.07225	107.668	0.3558	-0.1455
CYP4Z1	199974	grey	-0.0417901	0.257843	-0.0549	616.994	0.8586	-2
CYP51A1	1595	grey	0.4875	1.00394	0.1663	205.936	2	-2
CYP7A1	1581	grey	-0.66925	0.730703	-0.82245	109.182	1.18	-2
CYP7B1	9420	grey	0.0470581	0.137971	0.0442	293.193	2	-0.3655
CYP8B1	1582	grey	-0.0229878	0.217167	0.0042	944.706	0.5819	-1.095
DCK	1633	grey	-0.049338	0.239455	-0.0333	485.335	0.8983	-2
DDOST	1650	grey	-0.0850324	0.21855	-0.09875	257.02	0.6427	-0.6546
DHRS2	10202	grey	-0.199422	0.419469	-0.20485	210.343	0.8139	-0.995
DPYD	1806	grey	-0.0601336	0.210607	-0.0349	350.231	0.3968	-0.8299
EPHX1	2052	grey	-0.0202038	0.167677	-0.0122	829.927	0.5756	-0.4583
EPHX2	2053	turquoise	-0.0965256	0.361056	-0.0616	374.052	2	-1.283
ESD	2098	grey	-0.0378126	0.132322	-0.0199	349.94	0.239	-0.5142
EXOC6	54536	grey	-0.0177118	0.135242	-0.0087	763.574	0.3617	-0.9968
FAAH	2166	grey	0.0107953	0.0582216	0.0072	539.323	0.2284	-0.1764
FMO1	2326	grey	0.043365	0.109044	0.021	251.455	0.5826	-0.303
FMO2	2327	grey	0.0633657	0.213087	0.0325	336.281	2	-0.5164
FMO3	2328	turquoise	-0.149943	0.428546	-0.0897	285.807	0.6258	-1.576
FMO4	2329	grey	0.0100565	0.0706713	0.0113	702.744	0.2951	-0.2169
FMO5	2330	yellow	-0.153408	0.361719	-0.08115	235.788	0.6131	-1.348
G6PD	2539	grey	0.002291	0.0519367	-0.00125	2266.99	0.185	-0.1608
GAMT	2593	grey	-0.0699448	0.18453	-0.0449	263.822	0.4797	-0.6966
GLYAT	10249	black	-0.231497	0.473715	-0.09065	204.631	0.5314	-1.589
GNMT	27232	grey	-0.273235	0.486419	-0.2034	178.022	0.807	-2
GPX1	2876	grey	-0.0504063	0.141165	-0.05495	280.053	0.4018	-0.4374
GPX2	2877	grey	-0.0051125	0.266039	-0.03515	5203.69	1.31	-0.4678
GPX3	2878	grey	0.0259433	0.200415	-0.015	772.51	1.104	-0.775
GPX4	2879	grey	-0.0594618	0.180572	-0.0632	303.677	0.4208	-0.9147
GPX5	2880	grey	0.0300326	0.110919	0.0242	369.327	2	-0.2952
GPX6	257202	grey	0.0105802	0.0823151	0.0172	778.008	0.4548	-0.3675
GSTA1	2938	turquoise	-0.358154	0.749175	-0.17175	209.177	0.7653	-2
GSTA2	2939	turquoise	-0.502159	0.796641	-0.4419	158.643	0.8187	-2
GSTA3	2940	grey	0.0805346	0.256599	0.0494	318.62	2	-2
GSTA4	2941	grey	-0.0271709	0.170272	-0.03485	626.671	0.8142	-0.5815
GSTA5	221357	turquoise	-0.294808	0.573178	-0.2428	194.424	0.6485	-2
GSTK1	373156	turquoise	-0.036141	0.148936	0.00035	412.097	0.2433	-0.5248
GSTM1	2944	grey	-0.106687	0.327232	-0.175	306.722	0.9453	-2
GSTM2	2946	grey	-0.0241033	0.242566	-0.0053	1006.36	2	-2
GSTM3	2947	grey	-0.0741726	0.265796	-0.1193	358.347	0.7517	-0.6167
GSTM4	2948	magenta	0.0550516	0.0823567	0.056	149.599	0.3685	-0.2363
GSTM5	2949	grey	-0.019517	0.104922	-0.03	537.593	0.6802	-0.4662
GSTO1	9446	grey	-0.0437435	0.152061	-0.0297	347.62	0.3632	-0.7753
GSTO2	119391	grey	-0.0874017	0.0792327	-0.084	90.6536	0.3662	-0.6393
GSTP1	2950	red	0.0665852	0.0942278	0.0555	141.515	0.4998	-0.2303
GSTT1	2952	grey	-0.157743	0.52616	0.00505	333.556	0.5061	-1.532
GSTT2	2953	grey	-0.181608	0.414991	-0.06725	228.509	0.6219	-1.913
GSTZ1	2954	turquoise	-0.0856594	0.28827	-0.0739	336.531	0.4437	-0.7606
GZMA	3001	grey	0.0294171	0.138469	0.0165	470.709	2	-0.2171
GZMB	3002	grey	0.0170195	0.133982	0.0059	787.227	0.4888	-0.3352
HMGCR	3156	grey	-0.172114	0.306731	-0.22225	178.214	0.8492	-1.034
HNMT	3176	grey	-0.0580358	0.197845	-0.0494	340.901	0.4872	-0.5799
HPRT1	3251	grey	-0.0104	0.16451	-0.0126	1581.83	0.5413	-0.4705
HSD17B10	3028	grey	-0.0518775	0.151391	-0.05205	291.824	2	-0.4181
MAOA	4128	grey	-0.0654186	0.165487	-0.0483	252.967	0.3196	-0.6986
MAOB	4129	yellow	-0.0936908	0.28798	-0.052	307.373	0.4729	-1.232
MAT1A	4143	grey	-0.0625948	0.244408	-0.006	390.461	0.5888	-1.112
METTL1	4234	grey	0.0255178	0.0660958	0.0216	259.018	0.2657	-0.1563
MGST1	4257	grey	0.253811	0.225259	0.2651	88.7506	0.842	-0.8771
MGST2	4258	grey	-0.02581	0.134994	-0.00155	523.031	0.2771	-0.6438
MGST3	4259	grey	-0.0351583	0.139118	-0.0272	395.691	0.343	-0.4916
MVP	9961	grey	-0.0459832	0.206735	-0.032	449.588	0.4045	-0.5618
NAT1	9	grey	0.0170384	0.0936802	0.014	549.818	0.3871	-0.269
NAT2	10	grey	-0.087539	0.250452	-0.0418	286.103	0.3965	-1.068
NAT5	51126	grey	0.0229636	0.153273	0.02955	667.46	0.6036	-1.184
NNMT	4837	grey	-0.0800546	0.289143	-0.0629	361.183	0.6101	-1.357
NQO1	1728	grey	-0.0854678	0.242172	-0.1205	283.348	2	-1.255
NQO2	4835	grey	-0.0583541	0.199974	-0.0532	342.691	0.4609	-0.6295
NR1I2	8856	grey	-0.111797	0.343377	-0.0266	307.144	0.4762	-1.245
NR1I3	9970	grey	-0.112109	0.276798	-0.0852	246.9	0.661	-2
NR3C1	2908	grey	-0.024081	0.131404	-0.0253	545.676	0.2928	-0.5567
ORM1	5004	grey	0.527404	0.262248	0.5831	49.7244	1.126	-0.5674
ORM2	5005	grey	-0.0557749	0.329198	-0.0487	590.226	2	-1.346
PNMT	5409	grey	-0.081756	0.254593	-0.0872	311.406	2	-2
PON1	5444	grey	-0.0158441	0.249733	-0.0115	1576.19	0.5726	-2
PON2	5445	grey	-0.0627771	0.207809	-0.0781	331.027	0.4488	-0.571
PON3	5446	grey	-0.0120821	0.204875	-0.0045	1695.69	0.4249	-1.061
POR	5447	grey	-0.042172	0.197174	-0.0149	467.547	0.5479	-0.9405
PPARA	5465	grey	-0.0430695	0.19204	-0.0073	445.883	0.4266	-0.8027
PPARD	5467	grey	0.00496627	0.189601	-0.03365	3817.77	0.9815	-0.3475
PPARG	5468	grey	-0.0545642	0.257433	-0.0558	471.799	2	-1.459
PTGES	9536	grey	-0.018114	0.249969	-0.05275	1379.98	0.9807	-0.5215
PTGIS	5740	grey	-0.000731829	0.237188	-0.0226	32410.3	0.8825	-0.5496
PTGS1	5742	grey	-0.0199841	0.0690141	-0.0232	345.345	0.3288	-0.2447
PTGS2	5743	grey	-0.104918	0.347735	-0.1258	331.434	1.113	-2
RALBP1	10928	grey	0.00343162	0.0808876	-0.0023	2357.13	0.2796	-0.2315
RPL13	6137	grey	0.00180776	0.110516	-0.0029	6113.43	0.4669	-0.2528
RXRA	6256	grey	-0.00835597	0.0969807	-0.0143	1160.61	0.3105	-0.3285
SAT1	6303	grey	-0.00054033	0.218431	0.0188	40425.4	0.5326	-0.6125
SERPINA7	6906	grey	-0.0825545	0.18711	-0.06545	226.65	0.3444	-1.177
SETD4	54093	grey	0.0115382	0.118461	-0.0046	1026.69	0.4224	-0.2702
SLC10A1	6554	turquoise	-0.257607	0.574552	-0.0708	223.034	0.4462	-1.845
SLC10A2	6555	grey	0.0981208	0.188861	0.0753	192.478	2	-0.2942
SLC13A1	6561	grey	0.244286	0.759905	0.0527	311.072	2	-2
SLC15A1	6564	grey	-0.0601336	0.226467	-0.0287	376.607	0.5314	-0.8646
SLC15A2	6565	grey	0.0912657	0.308332	0.06435	337.84	2	-2
SLC16A1	6566	grey	-0.12834	0.251889	-0.135	196.267	0.8801	-0.802
SLC16A10	117247	grey	-0.0817005	0.253328	-0.0669	310.069	0.7145	-0.839
SLC16A11	162515	grey	-0.0282545	0.0709038	-0.0307	250.947	0.2509	-0.3503
SLC16A13	201232	grey	-0.0154038	0.0603996	-0.0163	392.109	0.4403	-0.324
SLC16A14	151473	grey	-0.0148376	0.602437	-0.0284	4060.21	2	-2
SLC16A2	6567	turquoise	-0.05528	0.230975	-0.0073	417.826	0.3607	-0.8349
SLC16A3	9123	grey	-0.017773	0.180555	-0.04855	1015.89	0.8367	-0.4937
SLC16A4	9122	grey	-0.1519	0.33859	-0.1962	222.904	0.6722	-0.9001
SLC16A5	9121	grey	-0.0344124	0.208023	-0.0586	604.5	0.6192	-0.6084
SLC16A6	9120	grey	0.0603574	0.0704067	0.0571	116.65	0.32	-0.1085
SLC16A7	9194	grey	-0.0314272	0.208865	-0.05795	664.6	0.6967	-0.5168
SLC16A8	23539	grey	0.113357	0.619829	0.0352	546.795	2	-2
SLC16A9	220963	grey	-0.132944	0.307796	-0.13415	231.523	0.6147	-2
SLC19A1	6573	grey	-0.0499507	0.21618	-0.0698	432.786	0.6436	-0.524
SLC19A2	10560	grey	-0.0843744	0.283322	-0.1183	335.792	0.8827	-0.8489
SLC19A3	80704	grey	-0.00449485	0.151806	-0.0024	3377.34	1.59	-0.4793
SLC22A1	6580	grey	-0.0624151	0.360618	0.02625	577.773	0.5829	-1.276
SLC22A10	387775	grey	-0.0671885	0.214702	-0.0916	319.551	0.5157	-2
SLC22A11	55867	grey	0.021833	0.0825871	0.0187	378.267	0.7377	-0.2211
SLC22A12	116085	grey	-0.0471693	0.118994	-0.0569	252.269	0.9514	-0.3737
SLC22A13	9390	grey	-0.00561905	0.174277	0.01675	3101.55	0.484	-0.6111
SLC22A14	9389	grey	-0.0633864	0.0783504	-0.0552	123.608	0.2524	-0.4464
SLC22A15	55356	grey	-0.059126	0.327526	-0.1454	553.946	1.016	-0.6349
SLC22A16	85413	grey	0.0460553	0.195177	0.0292	423.788	2	-0.4242
SLC22A17	51310	grey	-0.0054	0.139602	-0.014	2585.23	0.6169	-0.3471
SLC22A18	5002	grey	-0.0501858	0.198499	-0.04515	395.527	0.3896	-0.7148
SLC22A2	6582	grey	0.0274082	0.296464	0.00995	1081.66	2	-2
SLC22A20	440044	grey	0.055122	0.331853	0.0321	602.034	2	-2
SLC22A3	6581	grey	0.0206993	0.0821656	0.0232	396.949	0.2279	-0.4365
SLC22A4	6583	grey	-0.012852	0.228114	-0.0666	1774.93	1.012	-0.6168
SLC22A5	6584	grey	-0.0309741	0.102324	-0.04	330.352	0.5007	-0.2952
SLC22A6	9356	grey	0.091775	0.128038	0.084	139.513	0.7275	-0.4511
SLC22A7	10864	grey	-0.112475	0.366975	-0.0285	326.273	0.585	-1.422
SLC22A8	9376	grey	0.0456016	0.0802725	0.0439	176.03	0.7442	-0.4161
SLC22A9	114571	grey	-0.0427693	0.221868	-0.0016	518.754	0.3948	-0.8811
SLC25A13	10165	yellow	-0.055487	0.186806	-0.0244	336.667	0.3907	-0.6767
SLC28A1	9154	grey	-0.126559	0.144024	-0.1149	113.8	0.7225	-2
SLC28A2	9153	grey	0.0366758	0.0641431	0.0336	174.892	0.2626	-0.1992
SLC28A3	64078	grey	0.0494242	0.0538451	0.0509	108.945	0.2325	-0.1442
SLC29A1	2030	grey	-0.0396416	0.172639	-0.033	435.5	0.6577	-0.4976
SLC29A2	3177	grey	-0.00736596	0.0583854	-0.0068	792.637	0.2204	-0.3144
SLC2A1	6513	grey	0.0209568	0.140697	0.018	671.364	0.9422	-0.3139
SLC2A2	6514	yellow	-0.100427	0.347975	-0.0491	346.494	0.4858	-1.317
SLC2A3	6515	grey	-0.0770343	0.312529	-0.1185	405.701	0.9397	-0.7291
SLC31A1	1317	grey	-0.0181562	0.182922	-0.0255	1007.49	2	-0.6431
SLC38A2	54407	grey	-0.0340915	0.241809	-0.01875	709.294	0.4983	-0.9628
SLC38A5	92745	grey	0.016164	0.204223	-0.0209	1263.44	1.286	-0.3369
SLC3A1	6519	grey	-0.319377	0.482587	-0.331	151.103	0.7756	-1.772
SLC3A2	6520	grey	0.0408456	0.165111	0.0025	404.232	2	-0.2414
SLC5A1	6523	grey	-0.123522	0.375034	-0.09555	303.618	2	-2
SLC5A4	6527	grey	0.298747	0.576281	0.1121	192.899	2	-2
SLC5A6	8884	grey	-0.133284	0.382307	-0.1581	286.836	0.7907	-0.8008
SLC6A6	6533	grey	-0.028485	0.0670709	-0.0274	235.461	0.2682	-0.2567
SLC7A11	23657	grey	-0.0952986	0.242071	-0.1406	254.014	0.933	-0.8567
SLC7A5	8140	grey	-0.0435325	0.0747632	-0.04425	171.741	0.2679	-0.3507
SLC7A6	9057	grey	-0.0640413	0.0763749	-0.0631	119.259	0.3299	-0.3665
SLC7A7	9056	purple	-0.0897754	0.22832	-0.0646	254.323	0.4079	-0.9607
SLC7A8	23428	grey	-0.0341195	0.107902	-0.0407	316.248	0.2491	-0.3235
SLC7A9	11136	grey	-0.0315522	0.168575	-0.0135	534.274	0.5404	-0.8281
SLCO1A2	6579	grey	-0.138138	0.441534	-0.0916	319.633	2	-2
SLCO1B1	10599	grey	-0.135114	0.324158	-0.11095	239.914	0.4576	-1.453
SLCO1B3	28234	grey	-0.108282	0.317413	-0.0488	293.135	0.5161	-1.202
SLCO2A1	6578	grey	-0.00783035	0.267109	-0.0331	3411.2	0.698	-2
SLCO2B1	11309	grey	-0.0981671	0.236775	-0.0447	241.196	0.374	-1.077
SLCO3A1	28232	grey	-0.0300077	0.171461	-0.0437	571.391	0.6914	-0.6174
SLCO4A1	28231	grey	-0.0598564	0.330759	-0.0489	552.588	0.9469	-1.175
SLCO5A1	81796	grey	-0.149082	0.403546	-0.1307	270.688	2	-2
SPG7	6687	grey	0.0509481	0.104393	0.0478	204.901	0.3417	-0.3036
SULT1A1	6817	turquoise	-0.115081	0.292816	-0.06675	254.444	0.4452	-1.011
SULT1A2	6799	grey	-0.10907	0.262936	-0.0929	241.07	0.5279	-0.8304
SULT1A3	6818	turquoise	-0.0833159	0.268842	-0.0312	322.678	0.4767	-0.8129
SULT1B1	27284	grey	-0.133329	0.310083	-0.14725	232.569	0.6735	-1.204
SULT1C2	6819	grey	-0.218595	0.365754	-0.31125	167.32	1.31	-0.8477
SULT1C3	442038	grey	0.0285827	0.0804081	0.0288	281.318	0.506	-0.3363
SULT1E1	6783	black	-0.353496	0.670472	-0.2577	189.669	2	-2
SULT2A1	6822	grey	-0.164645	0.392441	-0.072	238.356	0.5492	-1.76
SULT2B1	6820	grey	-0.130417	0.364677	-0.1058	279.624	2	-2
SULT4A1	25830	grey	0.0509694	0.0775359	0.0468	152.122	0.8298	-0.2067
SULT6B1	391365	grey	-0.0398052	0.05817	-0.0418	146.137	0.3282	-0.202
TAP1	6890	grey	-0.0207052	0.27816	-0.02975	1343.43	2	-2
TAP2	6891	grey	0.111657	0.360772	0.0704	323.106	2	-2
TBXAS1	6916	purple	-0.0595547	0.198055	-0.035	332.56	0.3597	-0.7757
TPMT	7172	grey	0.0419805	0.0777169	0.0344	185.126	0.429	-0.3234
TPSG1	25823	grey	0.02547	0.343805	0.0186	1349.84	2	-2
TST	7263	grey	-0.0147651	0.172749	0.02	1169.99	0.4456	-0.868
TYMS	7298	grey	-0.0732573	0.348113	-0.1117	475.192	2	-2
UCHL1	7345	grey	0.0380282	0.0932046	0.0291	245.093	0.9281	-0.1837
UCHL3	7347	grey	-0.0427877	0.177854	-0.0389	415.666	0.506	-0.6471
UGT1A1	54658	brown	-0.062473	0.290732	-0.0319	465.373	0.7943	-1.177
UGT1A10	54575	green	-0.0241693	0.258593	0.0118	1069.92	0.668	-1.251
UGT1A3	54659	brown	-0.145202	0.323449	-0.1269	222.757	0.8814	-1.283
UGT1A4	54657	green	0.0308887	0.267364	0.0643	865.574	0.7918	-1.174
UGT1A5	54579	green	-0.0205952	0.260084	0.0078	1262.84	0.6812	-1.237
UGT1A6	54578	green	-0.0720631	0.244909	-0.0394	339.854	0.5503	-1.219
UGT1A7	54577	brown	-0.118545	0.303395	-0.0988	255.933	0.875	-1.189
UGT1A8	54576	brown	-0.143825	0.321343	-0.1186	223.427	0.8977	-1.458
UGT1A9	54600	green	0.051411	0.293199	0.0742	570.304	2	-1.129
UGT2A1	10941	grey	-0.0909496	0.293335	-0.0723	322.525	0.9638	-2
UGT2A3	79799	grey	-0.130503	0.340702	-0.0988	261.069	0.5765	-1.106
UGT2B10	7365	turquoise	-0.135108	0.321374	-0.1101	237.865	0.5303	-1.426
UGT2B11	10720	turquoise	-0.105138	0.320823	-0.087	305.145	0.5899	-1.401
UGT2B15	7366	turquoise	-0.150951	0.496353	-0.0794	328.818	0.7441	-1.772
UGT2B17	7367	grey	-0.294365	0.441741	-0.4057	150.066	1.153	-1.328
UGT2B28	54490	turquoise	-0.122746	0.46258	-0.06305	376.86	0.7438	-1.66
UGT2B4	7363	grey	-0.071005	0.246139	-0.0407	346.65	0.5162	-1.474
UGT2B7	7364	turquoise	-0.118143	0.42066	-0.0843	356.059	2	-1.466
UGT3A1	133688	grey	-0.0568108	0.290628	-0.0097	511.572	0.6582	-0.9112
UGT8	7368	grey	-0.215742	0.597391	-0.1501	276.9	2	-2
UST6	387601	grey	0.00523419	0.180933	0.0093	3456.76	0.5041	-0.6958
VDAC1	7416	grey	0.0720781	0.159146	0.0564	220.797	2	-0.2569
VDAC2	7417	grey	0.00813534	0.143664	0.01345	1765.92	0.6285	-0.5211
VKORC1	79001	grey	-0.0654679	0.219185	-0.0848	334.798	0.6375	-0.8208
XDH	7498	turquoise	-0.086958	0.296509	-0.05165	340.979	0.439	-0.9601
